# Supplementary material for: Catch assemblages in the small-scale trap fishery with relation to hydrographic features of a tropical bay in the Gulf of Thailand
Source: PLoS One. 2023 Dec 21;18(12):e0296135. doi: 10.1371/journal.pone.0296135 (PMC10735179; doi:10.1371/journal.pone.0296135)
Supplement: S1 Table — (XLSX) [file pone.0296135.s009.xlsx]

## Sheet: Code name
Species / Groups	Abbreviation
Sea animone	sean
Natica vitellus	navi
Pleuroploca sp.	plsp
Indothais sp.	insp
Lataxiena blosvillei	labl
Murex sp.	musp
Muricidae	muri
Hemifusus sp.	hesp
Pugilina Schumacher	pusc
Nassaria pusilla	napu
Nassarius siquijorensis	nasi
Cymbiola nobilis	cyno
Anadara inaequivalvis	anin
Tegillarca nodifera	teno
Chlamys sp.	chsp
Paphia undulata	paun
Sepia sp.1	sesp1
Sepia sp.2	sesp2
Sepiella inermis	sein
Octopus sp.	ocsp
Carcinoscorpius rotundicauda	caro
Tachypleus gigas	tagi
Macrobrachium rosenbergii	maro
Metapenaeus sp.	mesp
Penaeus semisulcatus	pese
Penaeus silasi	pesi
Harpiosquilla harpax	haha
Harpiosquilla raphidea	hara
Oratosquillina interrupta	orin
Oratosquilla woodmasoni	orwo
Oratosquilla nepa	orne
Diogenes sp.2	disp2
Diogenes sp.	disp
Clibanarius infraspinatus	clin
Dardanus lagopodes	dala
Dorippe quadridens	doqu
Neodorippe callida	neca
Doclea armata	doar
Myomenippe hardwickii	myha
Matuta planipes	mapl
Matuta victor	mavi
Doclea rissoni	dori
Doclea sp.	dosp
Doclea canalifera	doca
Charybdis affinis	chaf
Charybdis anisodon	chan
Charybdis feriata	chfe
Charybdis truncata	chtr
Lupocycloporus gracilimanus	lugr
Portunus haanii	poha
Portunus pelagicus	pope
Portunus sanguinolentus	posa
Scylla olivacea	scol
Thalamita crenata	thcr
Thalamita spinimana	thsp
Thalamita sima	this
Galene bispinosa	gabi
Crab	crab
Halimede ochtodes	haoc
Seulocia vittata	sevi
Pilumnidae	pilu
Varuna yui	vayu
unknow 1	unk1
Ophiocnemis sp.	opsp
Luidia sp.	lusp
Sea Star 1	sest1
Sea star 2	sest2
Temnopleurus toreumaticus	teto
Arachnoides placenta	arpl
Acaudina sp.1	acsp1
Acaudina sp.2	acsp2
Phyllophorella kohkutiensis	phko
Sea cucumber	secu
Sea pen	sepe
Muraenesox cinereus	muci
Sardinella gibbosa	sagi
Thryssa kammalensis	thka
Batrachomoeus trispinosus	batr
Platycephalus indicus	plin
Vespicula trachinoides	vetr
Ambassis sp.	amsp
Ostorhinchus fasciatus	osfa
Petroscirtes sp.	pesp
Acentrogobius caninus	acca
Alepes djedaba	aldj
Carangoides praeustus	capr
Megalaspis cordyla	meco
Gazza minuta	gami
Nuchequula gerreoides	nuge
Secutor hanedai	seha
Lutjanus russelli	luru
Pomadasys maculatus	poma
Pomadasys kaakan	poka
Johnius amblycephalus	joam
Pseudosciaena soldado	psso
Otolithes ruber	otru
Pennahia anea	pean
Upeneus sulphureus	upsu
Upeneus sundaicus	upsu1
Terapon jarbua	teja
Terapon puta	tepu
Terapon theraps	teth
Sphyraena jello	spje
Scatophagus argus	scar
Epinephelus coioides	epco
Epinephelus sexfasciatus	epse
Siganus canaliculatus	sica
Siganus javus	sija
Brachirus orientalis	bror
Brachirus harmandi	brha
Cynoglossus arel	cyar
Cynoglossus trulla	cytr
Cynoglossus sp.	cysp1
Cynoglossus sp.	cysp2
Triacanthus nieuhofii	trni
Paramonacanthus choirocephalus	pach
Chelonodon sp.	chsp1
Lagocephalus lunaris	lalu
Takifugu oblongus	taob
unknow 3	unk3
unknow 4	unk4

## Sheet: A
Cells	Cluster	chaf	pope	taob	lalu	clin	chfe	haha	myha	disp	thsp	sest2	orin	batr	sesp1	teja	teto	phko	hara	upsu	sica	sean	sija	mapl	upsu1	cysp2	lusp	scol	pach	acsp1	sevi	sepe	haoc	this	chan	dosp	sein	doqu	ocsp	trni	dala	sesp2	chsp1	musp	anin	chtr	doca	napu	orne
1	A2	0.769411	0.714913	0.145109	0.143307	0.194122	-0.00671027	0.106981	0.149485	0.167072	0.482028	0.244677	0.0926736	0.140456	0.0778942	0.199716	0.110465	0.0951653	0.0619153	0.0127028	0.053096	0.0484037	0.105781	0.0131051	0.230315	0.00723288	0.0540933	0.104686	0.0533648	0.143897	0.121896	0.25517	0.15424	0.132997	0.0452897	0.122176	0.221254	0.132244	0.00397274	0.0203301	0.00537301	0.195633	0.0756835	0.0233198	0.012916	0.0845126	0.0132283	0.0646434	0.0381094
2	A2	0.707509	0.674194	0.197313	0.110288	0.222858	0.0290112	0.124268	0.184978	0.146258	0.41369	0.150996	0.0494429	0.149475	0.0935022	0.213831	0.125427	0.0690093	0.0706914	0.0155312	0.0630673	0.0281312	0.0774334	0.0138734	0.177255	0.00359091	0.0591202	0.199298	0.0627287	0.148511	0.0794666	0.150393	0.195807	0.16911	0.0593508	0.109564	0.117662	0.070147	0.00813992	0.0308495	0.00284002	0.0979629	0.110818	0.0117918	0.00693016	0.129663	0.0119925	0.0701718	0.0667223
3	A2	0.673092	0.653953	0.276695	0.0868623	0.17886	0.0420029	0.120863	0.14796	0.112502	0.243649	0.081035	0.0372881	0.0904288	0.121856	0.193843	0.113639	0.0697664	0.0571375	0.0110209	0.0531419	0.0167789	0.0452895	0.0252599	0.0940231	0.00290486	0.0518618	0.352685	0.0408406	0.209757	0.058015	0.10479	0.13517	0.125349	0.0567114	0.0940443	0.0673454	0.0546803	0.0255706	0.0178492	0.00318636	0.0565876	0.13299	0.00801732	0.00665897	0.10898	0.00772078	0.0789458	0.107039
4	A2	0.637194	0.621108	0.337111	0.0527761	0.145837	0.0545199	0.0681968	0.111263	0.0680526	0.106312	0.0632815	0.0539108	0.0444599	0.0951264	0.104018	0.0647622	0.0302057	0.0557948	0.0110677	0.0329648	0.00953096	0.029962	0.029851	0.0320322	0.00122245	0.0339811	0.265735	0.0302305	0.14251	0.0529387	0.0561929	0.0753197	0.0689969	0.0458772	0.0335359	0.0340814	0.0295399	0.0799438	0.0223647	0.00585869	0.0393501	0.0562337	0.00333554	0.0116336	0.0950676	0.0093117	0.0421166	0.0542822
5	A2	0.634713	0.66701	0.352996	0.129615	0.116977	0.0526845	0.0472888	0.0891977	0.0580964	0.0719518	0.0536211	0.0604461	0.0532425	0.0702179	0.0515157	0.0435673	0.0133032	0.0303441	0.0106878	0.0268882	0.0124733	0.0831235	0.0312451	0.0309189	0.00117453	0.020002	0.140919	0.0319562	0.145397	0.0701291	0.0243785	0.0428411	0.043628	0.0341441	0.0107988	0.0399213	0.0219522	0.0947136	0.0563177	0.0147331	0.0590477	0.0224355	0.00395495	0.0159415	0.0376389	0.0100662	0.0264749	0.0319263
6	A1	0.630664	0.658398	0.299872	0.262593	0.10773	0.0853541	0.046695	0.0895332	0.0475254	0.0825695	0.0505726	0.0743123	0.077422	0.0579703	0.0468027	0.0783895	0.00596574	0.019851	0.0306898	0.0258972	0.0383466	0.152467	0.0525388	0.0475876	0.00309402	0.0184159	0.0345416	0.0544932	0.0626973	0.0542684	0.00807172	0.0294814	0.0416847	0.018638	0.00281793	0.0293477	0.0170913	0.112942	0.110862	0.0188445	0.0333224	0.00779367	0.0110717	0.0324723	0.0126825	0.0290024	0.0347327	0.00952021
7	A1	0.575365	0.704363	0.252509	0.499741	0.0968252	0.0517953	0.0398134	0.109209	0.0439135	0.0653607	0.0308962	0.0455062	0.0628304	0.0577115	0.0226019	0.0829137	0.00298881	0.00386559	0.0362409	0.0204554	0.0259993	0.251373	0.122902	0.0566206	0.00179924	0.010586	0.00646266	0.0651644	0.036949	0.0523984	0.00228124	0.0135839	0.0758461	0.0128939	-0.000531351	0.0296027	0.00464288	0.0707328	0.20149	0.0136279	0.0269585	0.00984503	0.0350388	0.0142886	0.00250659	0.0477489	0.0332156	0.00433922
8	A1	0.579409	0.716951	0.325289	0.51179	0.13642	0.074425	0.0329853	0.119228	0.033137	0.0591784	0.0581409	0.0641315	0.0479214	0.0778976	0.0333916	0.151788	0.00841717	0.00250026	0.0674751	0.0584907	0.0545469	0.231365	0.280515	0.0785708	0.00566193	0.0084347	0.00298456	0.0587462	0.0122962	0.0402656	0.00309817	0.0103617	0.0644013	0.0149568	-0.00441198	0.0222033	-0.00413706	0.0490363	0.169163	0.00757965	0.0114713	0.00728209	0.0785185	0.012953	0.00270231	0.078121	0.024896	0.00369816
9	A2	0.748904	0.667257	0.136304	0.117729	0.225922	0.00795094	0.102243	0.172809	0.177953	0.413839	0.2184	0.0664817	0.165005	0.0770534	0.170039	0.112168	0.0765914	0.0910392	0.0183641	0.0515936	0.0431059	0.0798572	0.0115697	0.183426	0.00800237	0.0620593	0.100794	0.0474195	0.135484	0.108064	0.175361	0.156993	0.139165	0.0551746	0.131167	0.203678	0.11734	0.00470735	0.0489539	0.00596165	0.163431	0.074209	0.0305749	0.0128256	0.0989023	0.0217394	0.0785347	0.0263785
11	A2	0.655143	0.604052	0.247094	0.0638132	0.194343	0.0447599	0.0895871	0.156026	0.112856	0.228972	0.103217	0.0382065	0.0933774	0.105943	0.146161	0.0990637	0.0455938	0.0767667	0.026637	0.0432465	0.0141867	0.0352206	0.0211761	0.0744304	0.00249781	0.0591522	0.240419	0.0404906	0.125342	0.0476237	0.0813479	0.126924	0.1173	0.0618447	0.0694479	0.0557423	0.0389489	0.0361006	0.047595	0.00273117	0.0427552	0.0838935	0.00837742	0.00785361	0.15337	0.0213626	0.0704172	0.0577157
12	A2	0.64528	0.535645	0.264708	0.044312	0.142254	0.0580268	0.0635039	0.0973586	0.0772018	0.101688	0.0881193	0.0845727	0.0454491	0.0888859	0.111182	0.0662396	0.0254636	0.0880921	0.0237614	0.0310444	0.0136431	0.0171362	0.020104	0.0213427	0.00242574	0.0494523	0.130196	0.0335406	0.0570287	0.0346452	0.0517465	0.0561157	0.0434619	0.0458643	0.0205727	0.0242816	0.0227218	0.0816427	0.0346464	0.00385985	0.020583	0.0295954	0.00779299	0.0243513	0.117478	0.0239726	0.0400138	0.0213316
13	A2	0.650328	0.582942	0.319112	0.0817282	0.121855	0.0842082	0.0568427	0.0831826	0.049082	0.0793357	0.0631576	0.0915583	0.0521606	0.0703704	0.0853634	0.0696431	0.0132273	0.0554737	0.0174172	0.0295764	0.0273423	0.0504162	0.024502	0.0276794	0.00314746	0.0281306	0.0956073	0.0406925	0.0653361	0.0468568	0.0257554	0.0451995	0.0288811	0.0281949	0.00720886	0.0215246	0.0230798	0.126091	0.0335865	0.0112624	0.0264296	0.0130632	0.00406906	0.0358235	0.0504549	0.0177932	0.0294805	0.0156639
14	A1	0.67736	0.573537	0.273119	0.142716	0.118069	0.153532	0.0609519	0.0692751	0.044968	0.0892199	0.0845624	0.139292	0.0680453	0.0626567	0.102247	0.128939	0.0199908	0.0515287	0.0690014	0.0565699	0.0912684	0.0712589	0.051658	0.0461956	0.0223499	0.0259223	0.0199312	0.0627609	0.0241438	0.039435	0.0178821	0.0270634	0.0179206	0.0230104	0.0115311	0.0198341	0.0238431	0.124748	0.0456159	0.0135528	0.0123175	0.00845143	0.00982198	0.0597521	0.0159042	0.0372829	0.0388908	0.00580564
15	A1	0.630677	0.663666	0.288493	0.348176	0.128073	0.138403	0.0398063	0.0915393	0.0392886	0.0806055	0.0782082	0.107998	0.071382	0.061732	0.0610418	0.140936	0.013021	0.0120132	0.091288	0.0670387	0.0990716	0.172427	0.153112	0.0634647	0.0146207	0.0127333	0.0056059	0.0696037	0.0211086	0.0444985	0.00755842	0.015145	0.0421458	0.0175281	0.00752401	0.0280453	0.0125372	0.08831	0.123794	0.0137404	0.0152951	0.00656068	0.0318986	0.0353694	0.00315918	0.0570091	0.0390429	0.00299976
16	A1	0.639071	0.666232	0.321761	0.303378	0.189285	0.20197	0.0277525	0.0997748	0.0287157	0.0664301	0.127288	0.159549	0.045558	0.0618476	0.0827358	0.171909	0.0406483	0.00618175	0.210134	0.180281	0.16868	0.138118	0.283486	0.0742446	0.0395664	0.0105401	0.00297697	0.056732	0.00406153	0.0419202	0.0150027	0.00998537	0.0302077	0.0323894	0.0100881	0.0318062	-0.00107448	0.0427577	0.0788243	0.0106753	0.00285217	0.00401829	0.0517661	0.0214846	0.00289222	0.0645279	0.0192325	0.00425635
20	A1	0.670494	0.481179	0.170352	0.0699914	0.148747	0.0648508	0.108484	0.0833229	0.165589	0.0842058	0.136794	0.123208	0.0645466	0.0847801	0.113859	0.0654122	0.0478527	0.148414	0.0290089	0.0274939	0.0195173	0.00894174	0.0227345	0.0149234	0.00704775	0.0759449	0.0362203	0.0407256	0.0299329	0.0271676	0.0549502	0.0259989	0.0160519	0.0561546	0.0367564	0.036972	0.0255406	0.0405991	0.0407147	0.00328808	0.0210114	0.0394457	0.0290254	0.0411023	0.0840217	0.0390323	0.0472896	0.0119025
21	A1	0.675929	0.494338	0.225622	0.0662836	0.112624	0.10189	0.0884945	0.0692544	0.0742717	0.0747719	0.0865283	0.145443	0.0395448	0.0718345	0.129656	0.0849109	0.0255251	0.11128	0.0323648	0.0416062	0.0405268	0.0178936	0.0200474	0.0221814	0.0155854	0.0458105	0.0346856	0.0501322	0.0212157	0.0300059	0.03331	0.0306763	0.0123708	0.0366573	0.0128512	0.0144275	0.0232309	0.0939023	0.0168928	0.00671353	0.00858547	0.0214957	0.0121368	0.0562409	0.0477581	0.0314002	0.0277738	0.00959492
22	A1	0.703329	0.509595	0.179236	0.0962859	0.121003	0.183317	0.119303	0.0707727	0.0846259	0.0705831	0.11169	0.189131	0.0443344	0.0625053	0.131397	0.121917	0.0657255	0.106594	0.116538	0.08735	0.11136	0.0216335	0.0443397	0.0544034	0.0910487	0.0418357	0.00611501	0.06218	0.012017	0.046837	0.0419676	0.0198002	0.0120918	0.0413717	0.0347161	0.0187072	0.0241937	0.0695266	0.0112655	0.0239052	0.00468447	0.0273823	0.0163504	0.0686875	0.0107459	0.0401866	0.0238627	0.0106749
23	A1	0.689116	0.595739	0.247136	0.165781	0.158513	0.254141	0.0498487	0.0746804	0.0400829	0.0760566	0.131028	0.201116	0.0571098	0.0524803	0.117486	0.173138	0.0607817	0.030784	0.217928	0.157739	0.199273	0.0705249	0.137602	0.0742585	0.0884285	0.018856	0.00305413	0.0679185	0.0075612	0.0520018	0.0327041	0.0121353	0.0172893	0.0334397	0.0334953	0.0318806	0.0159021	0.071717	0.0371154	0.0210871	0.00436177	0.00709977	0.0169882	0.0472683	0.00308887	0.0493226	0.029306	0.0044983
24	A1	0.678581	0.607243	0.22185	0.134007	0.215433	0.289436	0.0454338	0.113001	0.0335358	0.0629087	0.135638	0.189862	0.080183	0.0505484	0.108884	0.127342	0.11929	0.0109837	0.320955	0.270283	0.206253	0.0724331	0.174148	0.0836613	0.1451	0.0315594	0.00301091	0.0448393	0.00192221	0.0591651	0.0421395	0.012179	0.0207219	0.0434277	0.0371258	0.0358017	0.00342418	0.0238245	0.02398	0.0514912	-0.00155291	0.00374337	0.0166923	0.0227756	0.00302986	0.033281	0.00751946	0.0108012
28	A1	0.688639	0.476787	0.109192	0.115174	0.174527	0.0942055	0.212014	0.0877009	0.323942	0.0554742	0.159044	0.117284	0.0855973	0.0824825	0.0725004	0.0644508	0.112218	0.195719	0.0184982	0.0140418	0.0333624	0.00645603	0.0455424	0.016324	0.0117169	0.109661	0.0116795	0.0518277	0.0320498	0.0399269	0.0570165	0.0135471	0.00788493	0.0715496	0.0933572	0.0617001	0.0442825	0.010055	0.022394	0.00533487	0.0360921	0.0693741	0.0736009	0.0447351	0.0275702	0.0341429	0.0563704	0.0127823
29	A1	0.701901	0.466337	0.12538	0.105002	0.125332	0.110643	0.206412	0.078709	0.190191	0.0547308	0.123097	0.16785	0.0339483	0.0742582	0.113081	0.0644194	0.0584668	0.191755	0.0383831	0.0367181	0.0367387	0.00598289	0.025199	0.0221426	0.0430087	0.0678021	0.00739422	0.0594672	0.0186903	0.0377051	0.0458695	0.020045	0.00893166	0.0633941	0.0391885	0.0208489	0.0292028	0.0325401	0.00914837	0.0137388	0.0105305	0.0609661	0.0342301	0.0688556	0.0224087	0.0403435	0.0201879	0.015789
30	A1	0.715633	0.488979	0.080734	0.117281	0.129824	0.170736	0.26025	0.112333	0.160445	0.0521992	0.123302	0.140931	0.0598033	0.0850384	0.0807366	0.0592465	0.137149	0.146171	0.0987646	0.0653037	0.0684292	0.00933612	0.024978	0.0502775	0.161464	0.0669518	0.00180211	0.0520631	0.021627	0.0580476	0.051119	0.0311807	0.0273319	0.0627598	0.0546003	0.0164462	0.0387339	0.0156881	0.00604879	0.0698176	0.0148345	0.0563045	0.0392968	0.0721798	0.00327149	0.0319203	0.0092024	0.0270028
31	A1	0.705079	0.549501	0.135251	0.0972769	0.157566	0.258347	0.120454	0.116136	0.0656004	0.0674205	0.116828	0.164999	0.0958148	0.0637838	0.106846	0.109096	0.161152	0.0498445	0.232439	0.170502	0.158091	0.0304389	0.0716888	0.0930174	0.226491	0.0498584	0.00178912	0.0464124	0.0106953	0.0728789	0.0597031	0.0190275	0.028845	0.0398721	0.0602172	0.0255689	0.0220803	0.0259135	0.0123288	0.0877669	0.00473824	0.0168522	0.0162601	0.0448907	0.00188372	0.0310992	0.0106177	0.0180898
32	A1	0.702604	0.589178	0.103805	0.089679	0.160705	0.26746	0.100721	0.18138	0.0538492	0.0915168	0.0808939	0.0882592	0.237957	0.0978455	0.0642117	0.0561791	0.172294	0.0133231	0.191934	0.183967	0.099175	0.0438636	0.0571852	0.0722896	0.20717	0.0897793	0.0025397	0.0261748	0.0110632	0.0561272	0.0381416	0.0256631	0.0353619	0.0288043	0.0363137	0.0209079	0.023798	0.00915466	0.025904	0.155397	0.00144676	0.0050778	0.0144817	0.0244634	0.00250668	0.0191851	0.00132463	0.0344672
36	A1	0.673518	0.458471	0.079465	0.132795	0.163361	0.116878	0.224744	0.112072	0.361271	0.0390113	0.121961	0.0964513	0.0726608	0.0965067	0.0363638	0.105381	0.19679	0.164177	0.0206208	0.00620816	0.0519526	0.00724405	0.0604499	0.0157869	0.0114468	0.129158	0.00881891	0.0517275	0.0369287	0.046096	0.0508074	0.0142858	0.0110298	0.0776927	0.13298	0.0877279	0.0864302	0.00478023	0.00745896	0.00655499	0.0635314	0.0653979	0.106615	0.0323637	0.00523961	0.0224416	0.0556633	0.0129278
37	A1	0.714521	0.463062	0.0664569	0.147924	0.145728	0.133019	0.331711	0.100751	0.295144	0.032945	0.140859	0.114652	0.0369974	0.0978067	0.0496508	0.0427005	0.104146	0.216621	0.0327167	0.0164696	0.0334762	0.00368581	0.031711	0.0156174	0.053682	0.0802168	0.00240027	0.0622463	0.0261361	0.0477564	0.0438634	0.0275849	0.0151534	0.0852268	0.0710035	0.0306851	0.0540396	0.00553419	0.00404892	0.0257508	0.0315135	0.0872913	0.0695723	0.0653638	0.00464267	0.0301687	0.0185563	0.0245236
38	A1	0.70343	0.484352	0.0401388	0.133635	0.122258	0.188761	0.311823	0.138337	0.156778	0.045703	0.113209	0.0803525	0.0823822	0.144942	0.0288126	0.0313497	0.140445	0.118395	0.0661445	0.0314584	0.0448498	0.00859909	0.0140612	0.0215841	0.124401	0.0733818	0.00138937	0.0533894	0.0305544	0.0398563	0.0293957	0.0499028	0.0369053	0.0741835	0.050045	0.0176347	0.070539	0.00352421	0.00740462	0.082939	0.0467564	0.0497356	0.0815883	0.0691797	0.00091117	0.0286647	0.010221	0.0509543
39	A1	0.713095	0.542441	0.0555394	0.0956729	0.128972	0.223276	0.206677	0.17886	0.0814212	0.0822084	0.0875544	0.0763738	0.195923	0.119338	0.048138	0.0394652	0.194353	0.0491962	0.119742	0.0981211	0.0690234	0.0200296	0.0188672	0.0552448	0.226346	0.0904894	0.00117526	0.0294719	0.0233306	0.052341	0.0362679	0.04195	0.044933	0.0417621	0.0459474	0.0160103	0.0469444	0.00481424	0.0182004	0.159527	0.0174775	0.0202098	0.0378296	0.0481155	0.00088015	0.0219856	0.0044805	0.047643
40	A1	0.701053	0.590907	0.0599366	0.0869544	0.115917	0.264654	0.130915	0.219849	0.0644761	0.113149	0.0542622	0.0370969	0.342092	0.147427	0.0245721	0.0280133	0.132716	0.016369	0.0704792	0.107027	0.0382738	0.0336928	0.0159517	0.0356969	0.137189	0.120463	0.00214263	0.0283617	0.0208722	0.0340443	0.0126452	0.0392156	0.0342178	0.028847	0.0184931	0.0136706	0.0442856	0.00592309	0.0343075	0.188986	0.00885347	0.00449461	0.0285766	0.0239769	0.00207596	0.0226505	0.00160725	0.0623993
45	A1	0.677205	0.450866	0.0488069	0.160086	0.132135	0.176103	0.276116	0.115097	0.256017	0.0274806	0.107308	0.0677761	0.0323205	0.155192	0.0187986	0.0732404	0.116417	0.145049	0.0480899	0.00771667	0.0453895	0.00849536	0.0312131	0.00848333	0.0349824	0.0666749	0.00428963	0.0712498	0.0288395	0.0347069	0.0376948	0.0317218	0.0251538	0.078595	0.0773797	0.0476649	0.0957799	0.00669308	0.00363135	0.0220477	0.0737332	0.0585435	0.104067	0.0479663	0.00170077	0.0319815	0.0237782	0.0339418
46	A1	0.584347	0.424887	0.0360822	0.127058	0.121976	0.276752	0.208319	0.145711	0.11415	0.0371886	0.0706229	0.0456203	0.0598457	0.206097	0.0121372	0.0476185	0.0780883	0.0750282	0.0625288	0.0155668	0.0420396	0.0218797	0.0182502	0.00782037	0.049488	0.0459333	0.00377414	0.108021	0.0304898	0.022229	0.0175579	0.0392851	0.0370413	0.0755528	0.0445555	0.0246146	0.0950819	0.0167015	0.00721773	0.0448523	0.0805957	0.0259852	0.11546	0.045207	0.00170549	0.0517243	0.0188841	0.0660409
47	A1	0.650365	0.510284	0.0385417	0.0998487	0.115503	0.26229	0.205559	0.186851	0.0737595	0.0750214	0.06773	0.0475981	0.200297	0.173255	0.0175391	0.0262665	0.124578	0.0456744	0.0620821	0.0543019	0.0394504	0.0218673	0.011912	0.0199793	0.117415	0.0861795	0.00182657	0.062584	0.0308131	0.0272047	0.0111885	0.0490121	0.039926	0.0606554	0.0317561	0.0142725	0.0691317	0.00581469	0.0190968	0.130341	0.042361	0.0132721	0.0747438	0.043414	0.00115703	0.0353799	0.00866337	0.0771484
48	A1	0.551262	0.474411	0.0628394	0.0828515	0.123184	0.338585	0.127649	0.211341	0.0733005	0.0817725	0.0424545	0.0326035	0.25548	0.166029	0.0136764	0.0247522	0.0670759	0.0349768	0.0438324	0.0631751	0.0213129	0.040179	0.0267319	0.016504	0.0578013	0.0886285	0.00418727	0.106182	0.0213861	0.0207013	0.00100987	0.0370698	0.0311914	0.0507468	0.0183005	0.00319253	0.051382	0.0149133	0.0288435	0.12725	0.0133534	0.00635665	0.0535757	0.0239952	0.00399974	0.0543179	0.00340174	0.0768939
[truncated: 71 more columns]

## Sheet: B
Cells	Cluster	chaf	chfe	pesi	pope	myha	sesp1	clin	disp	pach	doqu	posa	teto	dosp	teth	lalu	doca	phko	pese	vayu	haha	sein	upsu	scar	hara	gami	tepu	taob	napu	musp	sesp2	arpl	acca	teno	this	cysp1	dori	doar	disp2	poha	acsp1	sija	ocsp	nasi	thsp	sean	sepe	otru	unk1
44	B1	0.637539	0.141458	0.247406	0.411404	0.151205	0.136417	0.129025	0.274398	0.0516649	0.158394	0.0301131	0.20035	0.133716	0.0891764	0.147901	0.0320285	0.206535	0.0193532	0.0427402	0.125	0.117776	0.0558613	0.00732117	0.0839271	0.0101934	0.0429702	0.0676829	0.0543379	0.0873452	0.0892111	0.0270721	0.00960846	0.0352747	0.0275753	0.0131996	0.0333589	0.106363	0.0605817	0.0703658	0.0470193	0.0157234	0.0114578	0.0204135	0.0433149	0.0703176	0.0735353	0.18106	0.00275506
51	B1	0.645832	0.131651	0.316652	0.355861	0.217514	0.107829	0.158141	0.22671	0.0393756	0.28542	0.0338393	0.236086	0.232255	0.069704	0.0973784	0.0783304	0.22831	0.0464878	0.0303872	0.0607989	0.193929	0.0565352	0.0128876	0.0593024	0.0120406	0.0784992	0.0566177	0.107762	0.0612548	0.126037	0.018091	0.0124363	0.0834112	0.0388631	0.02968	0.085628	0.117305	0.106831	0.0748102	0.12711	0.0178486	0.0109596	0.0556845	0.0805265	0.0843432	0.0989965	0.162423	0.00480455
52	B1	0.601854	0.161222	0.578003	0.334556	0.186493	0.185094	0.146042	0.210574	0.0547311	0.183824	0.0739451	0.238179	0.140991	0.143074	0.158445	0.0435447	0.134961	0.0401608	0.115399	0.0571409	0.119563	0.0796941	0.0108733	0.0426764	0.0204943	0.0611085	0.0736795	0.0891061	0.0408173	0.0785938	0.0129744	0.0175678	0.0908066	0.0632638	0.0215911	0.0782127	0.0483427	0.0927599	0.117383	0.0538681	0.0305002	0.0254797	0.0244881	0.0578447	0.0735076	0.0948536	0.0622883	0.00441206
53	B1	0.555687	0.240975	0.342269	0.362419	0.15114	0.212487	0.125773	0.182274	0.100555	0.130955	0.08898	0.139237	0.0789763	0.149108	0.156486	0.0477856	0.0876684	0.0358373	0.103813	0.117903	0.0682638	0.0710518	0.0104294	0.066872	0.0327867	0.0395111	0.054029	0.0406263	0.0870222	0.0837502	0.016715	0.0307365	0.0327556	0.0403771	0.0251246	0.0296913	0.0294247	0.0473178	0.0649344	0.0305028	0.0288566	0.0324474	0.0214584	0.0337995	0.0573286	0.0540072	0.0467277	0.00483759
54	B2	0.347611	0.422177	0.255725	0.245039	0.203933	0.211248	0.160287	0.116137	0.21109	0.0873281	0.173612	0.0550808	0.0563728	0.1362	0.0953014	0.0797323	0.0335199	0.0869615	0.0901111	0.0783813	0.0245921	0.0510582	0.0322922	0.0692682	0.0880809	0.0474897	0.0475003	0.0241884	0.0793185	0.051961	0.033564	0.0789525	0.0178859	0.0343988	0.0570282	0.0141997	0.0214483	0.0166127	0.0211536	0.0241348	0.0567366	0.0655641	0.0487175	0.0251874	0.0306149	0.0176326	0.00574054	0.0188052
55	B2	0.395255	0.423568	0.0671409	0.318671	0.201027	0.189928	0.150611	0.0886685	0.194188	0.0766958	0.121156	0.0261622	0.0422287	0.0626156	0.0757321	0.0848598	0.0423887	0.0800419	0.0200143	0.121438	0.00955697	0.0507588	0.0469071	0.0604447	0.0707204	0.0472485	0.0411338	0.011839	0.086345	0.0428687	0.0417788	0.0779111	0.00456795	0.0329454	0.0516889	0.00313628	0.0219377	0.00319116	0.00295304	0.0275426	0.0422483	0.0279844	0.0435474	0.0374034	0.0247829	0.00358626	0.00181128	0.0280632
56	B2	0.255904	0.534717	0.0501625	0.21349	0.215346	0.182406	0.1622	0.105388	0.256484	0.0736743	0.136406	0.0171864	0.0359097	0.0404522	0.051407	0.152848	0.0203454	0.0983778	0.00969006	0.0689185	-0.00821716	0.07372	0.165717	0.0511325	0.0855677	0.0739379	0.0607543	0.00334474	0.0493493	0.00206595	0.128931	0.0847126	0.00359563	0.0409982	0.0711688	-0.000434183	0.0417871	-0.00096246	0.000259265	0.0113823	0.0529786	0.0320432	0.0500102	0.0266956	0.0118363	-0.00282163	6.95551e-05	0.11053
59	B1	0.640124	0.161558	0.471092	0.319908	0.265916	0.144646	0.212463	0.198285	0.0506339	0.28293	0.0528879	0.196294	0.283967	0.0753726	0.0891886	0.125279	0.128963	0.0574927	0.0511787	0.0746902	0.157899	0.0696217	0.0175768	0.0674529	0.0177317	0.0716472	0.0609821	0.1679	0.041397	0.114713	0.0127947	0.0181273	0.131211	0.075807	0.0351563	0.147535	0.0489455	0.127216	0.0762854	0.123599	0.0260055	0.0147742	0.0490635	0.0933215	0.068831	0.0820913	0.0426231	0.00693339
60	B1	0.567706	0.177032	0.666157	0.266392	0.213854	0.197644	0.202649	0.159205	0.0718222	0.145618	0.0995183	0.165784	0.15699	0.147818	0.114778	0.0531522	0.0995742	0.0594323	0.129886	0.0554078	0.0894401	0.0588285	0.0166923	0.0474959	0.0313174	0.0523817	0.0810552	0.133409	0.026279	0.0589826	0.0126367	0.025558	0.147363	0.0972092	0.0315624	0.124496	0.0229269	0.0712402	0.0762738	0.065618	0.0440646	0.0403526	0.029211	0.0754234	0.05143	0.064354	0.0144811	0.00701165
61	B1	0.440821	0.286784	0.59034	0.238429	0.202058	0.222083	0.164989	0.154716	0.135364	0.10807	0.171801	0.1315	0.0892908	0.203685	0.132251	0.0482366	0.0669929	0.0631863	0.176976	0.046325	0.0591738	0.0551788	0.0174251	0.0585267	0.0639862	0.0504497	0.0686059	0.0678502	0.0397619	0.0481227	0.0177075	0.0485143	0.0759823	0.0600895	0.0461116	0.0612623	0.0190331	0.049607	0.0669448	0.0329327	0.0573948	0.0782343	0.0314076	0.0421804	0.0445362	0.0508973	0.0117427	0.00868633
62	B2	0.235998	0.498731	0.372993	0.138043	0.256908	0.195404	0.192459	0.121795	0.26352	0.0725459	0.247131	0.0414198	0.0670886	0.141375	0.0684369	0.0928311	0.0280871	0.105125	0.110699	0.0354332	0.0185269	0.039455	0.0616873	0.0837452	0.12227	0.0585179	0.0624952	0.0304847	0.040211	0.0199369	0.0544582	0.0918487	0.0325141	0.0378784	0.0831814	0.0252705	0.0280819	0.0151372	0.0151665	0.0203855	0.0846878	0.122811	0.0585072	0.0221143	0.0188061	0.0126257	0.0031961	0.0374386
63	B2	0.170022	0.590916	0.140928	0.123128	0.247861	0.185097	0.188709	0.11939	0.312302	0.0786665	0.205045	0.0169375	0.0564105	0.0724361	0.0405988	0.140966	0.0136502	0.131577	0.0354276	0.0428426	0.00338135	0.0560771	0.125953	0.0689511	0.123349	0.0725264	0.0430737	0.00942792	0.0524717	0.0144328	0.101624	0.106391	0.00760146	0.0344701	0.0855665	0.00503243	0.0411772	0.00387946	0.00310526	0.0150296	0.0665077	0.0649232	0.0725009	0.0120267	0.0119395	0.00160029	0.00118971	0.0801369
64	B2	0.147847	0.644875	0.0750708	0.0977909	0.219673	0.212055	0.168339	0.123062	0.308273	0.103303	0.153075	0.0120036	0.0404142	0.0386195	0.0315004	0.235865	0.0119308	0.108016	0.0113726	0.0344705	-0.011995	0.116355	0.301508	0.0477655	0.0973773	0.0791588	0.0529777	0.00302997	0.0322982	-0.00726175	0.229503	0.0837096	0.00535897	0.0548899	0.086563	0.00134918	0.0606093	-0.000240563	0.000322666	0.00152613	0.055414	0.0458702	0.0555461	0.007391	0.00814756	-0.0045368	0.000179292	0.209558
[truncated: 71 more columns]

## Sheet: C
Cells	Cluster	chaf	pope	sein	doqu	dosp	disp	clin	acsp1	myha	sesp2	vetr	nuge	bror	phko	napu	thsp	batr	aldj	sest2	teto	tagi	sevi	joam	teth	hara	doar	lusp	sepe	nasi	pesi	sesp1	doca	otru	teja	musp	disp2	psso	scol	brha	chfe	dori	taob	teno	seha	epse	maro	sean	sest1
10	C1	0.698708	0.609993	0.135719	0.0574838	0.0969192	0.174336	0.238773	0.118155	0.173451	0.093772	0.170733	0.127842	0.0407829	0.0521297	0.0961221	0.295651	0.1631	0.181881	0.205183	0.104702	0.0934331	0.0640951	0.0755119	0.132591	0.113357	0.0452155	0.0728254	0.0888149	0.0315186	0.00876833	0.0936877	0.0282525	0.00739475	0.129947	0.0247524	0.0295839	0.0743578	0.130888	0.0141411	0.0223075	0.0175839	0.153693	0.0345975	0.0890118	0.0443539	0.136307	0.0244245	0.107083
17	C1	0.73646	0.576885	0.259072	0.114439	0.130334	0.209536	0.231507	0.163746	0.143252	0.163147	0.308676	0.198773	0.07962	0.0687553	0.122833	0.20756	0.185229	0.282922	0.245855	0.0918284	0.1495	0.100002	0.0666209	0.177191	0.135947	0.105046	0.0784035	0.0892574	0.0923887	0.0292489	0.0991823	0.0318125	0.0168802	0.0839708	0.0631288	0.0441836	0.0684234	0.144427	0.0331851	0.0115538	0.029676	0.0925134	0.0549429	0.137134	0.0731366	0.148431	0.0397007	0.150954
18	C1	0.697835	0.543288	0.212537	0.0673062	0.0968295	0.23113	0.238006	0.130421	0.122599	0.125024	0.321661	0.215209	0.0436613	0.0767751	0.135885	0.141187	0.19086	0.325549	0.286746	0.0784285	0.168636	0.0656151	0.0762712	0.221789	0.146137	0.0937685	0.0939946	0.0697582	0.0721313	0.0143987	0.101761	0.032019	0.017491	0.0549885	0.0607803	0.0220014	0.0379026	0.112603	0.0231802	0.023117	0.0143936	0.100373	0.0407433	0.15712	0.0509416	0.204378	0.0307448	0.184699
19	C1	0.660478	0.533232	0.0827907	0.0351846	0.0596967	0.166614	0.203708	0.0760926	0.128462	0.0529533	0.130553	0.10178	0.0190547	0.0496858	0.0901154	0.161531	0.114936	0.15231	0.188553	0.0815808	0.0756889	0.0364756	0.087511	0.139528	0.117218	0.0294725	0.0804206	0.0674615	0.0192026	0.0078932	0.101167	0.0397583	0.00790813	0.0921875	0.0242754	0.016513	0.0279807	0.0987372	0.0135861	0.0379694	0.0109434	0.172277	0.0295079	0.0713648	0.0232042	0.146071	0.0169836	0.0897681
25	C1	0.726545	0.511208	0.348537	0.159107	0.136944	0.22778	0.209711	0.196037	0.102534	0.205579	0.366059	0.204888	0.104326	0.106024	0.155839	0.116038	0.198623	0.298353	0.224037	0.0837048	0.16882	0.126118	0.0745211	0.200906	0.124597	0.155528	0.0988611	0.0871532	0.156494	0.0346398	0.109502	0.0298403	0.0329965	0.0499997	0.103136	0.035246	0.0634364	0.179412	0.0591607	0.0298756	0.0282175	0.0630533	0.0673519	0.124561	0.107174	0.127644	0.0534028	0.137501
26	C1	0.695325	0.500336	0.285646	0.145952	0.145501	0.266999	0.213698	0.158356	0.093898	0.172916	0.260445	0.175389	0.0927347	0.17501	0.154399	0.107093	0.203707	0.251914	0.217246	0.098314	0.148098	0.104663	0.0779547	0.183704	0.108104	0.150948	0.14067	0.0937409	0.112941	0.0237158	0.0912226	0.0243656	0.0742687	0.0498752	0.113021	0.0279786	0.0511966	0.101165	0.0574002	0.0506397	0.0177991	0.0831147	0.0535518	0.0964909	0.088505	0.10938	0.067121	0.111445
27	C1	0.669222	0.503367	0.131818	0.0559748	0.103977	0.275477	0.219275	0.0767404	0.10214	0.0768218	0.159753	0.118133	0.0296291	0.116269	0.114687	0.100817	0.162362	0.207355	0.230922	0.0793296	0.0989135	0.0453757	0.0657651	0.163051	0.138866	0.0861207	0.119294	0.0748139	0.0369064	0.0139623	0.0925417	0.0374491	0.0453068	0.0645847	0.0708675	0.0234137	0.0189697	0.0495421	0.0210262	0.0591528	0.0130814	0.125206	0.0266954	0.0805227	0.0295755	0.128123	0.0364567	0.0990837
35	C1	0.655083	0.47225	0.171319	0.113984	0.169716	0.335012	0.198324	0.0874795	0.107204	0.103835	0.0896204	0.07872	0.0583753	0.245419	0.118265	0.0788287	0.161602	0.142454	0.154844	0.122181	0.0956838	0.0678957	0.0469461	0.126049	0.109979	0.164069	0.178419	0.0758868	0.046719	0.0281342	0.082262	0.0248601	0.164833	0.0528913	0.123805	0.0308401	0.0286751	0.0327749	0.0345754	0.0907088	0.0188695	0.0982985	0.0359896	0.0349002	0.0421189	0.0435436	0.070557	0.0403988
43	C1	0.639324	0.409042	0.193749	0.20329	0.192091	0.278695	0.154285	0.110652	0.154399	0.124553	0.0468943	0.0793909	0.0950369	0.318197	0.0919769	0.075158	0.109262	0.0748483	0.0746825	0.195196	0.108262	0.0773866	0.0612447	0.0810713	0.0708494	0.186804	0.175611	0.0803188	0.0502279	0.105224	0.0799875	0.032325	0.261874	0.0448557	0.112365	0.0509661	0.0471238	0.0235664	0.0518419	0.102801	0.0335932	0.0676951	0.0507288	0.0196673	0.0410083	0.0108178	0.085452	0.0117317
33	C2	0.734271	0.45013	0.406356	0.30482	0.185835	0.218416	0.180786	0.245914	0.0910392	0.2638	0.237297	0.203943	0.197654	0.176054	0.152639	0.127692	0.179154	0.145148	0.124988	0.105269	0.119034	0.170487	0.152379	0.119934	0.0799992	0.137396	0.11128	0.124503	0.179052	0.0499772	0.08197	0.0302792	0.0911887	0.0538983	0.12331	0.0399923	0.106217	0.116542	0.134056	0.0587019	0.0339796	0.0446546	0.0726087	0.0557062	0.141628	0.0423878	0.0917263	0.0508932
34	C2	0.694458	0.434726	0.324868	0.283207	0.203146	0.244329	0.174474	0.206088	0.11187	0.213414	0.132905	0.172465	0.178716	0.271883	0.127812	0.117686	0.168716	0.103854	0.0996558	0.147089	0.113092	0.139511	0.133357	0.09837	0.0620802	0.159361	0.165873	0.11453	0.114948	0.0542386	0.0676897	0.0281769	0.176237	0.0536518	0.127361	0.0424048	0.0912605	0.0547367	0.114169	0.0731306	0.0320681	0.0583527	0.0689872	0.0402876	0.0990408	0.0248555	0.103424	0.0292697
41	C2	0.749257	0.387178	0.416772	0.459612	0.278225	0.206962	0.178006	0.313388	0.136788	0.281307	0.13508	0.267088	0.301792	0.189841	0.124647	0.138509	0.154546	0.0434041	0.0583947	0.121303	0.0813568	0.188413	0.230539	0.0487387	0.0646805	0.0835895	0.0945099	0.144584	0.156352	0.102658	0.0570243	0.0594455	0.133046	0.0609977	0.102495	0.0761206	0.159586	0.0522208	0.195774	0.0777854	0.0733536	0.0269518	0.092553	0.0549753	0.114393	0.00965374	0.1129	0.0150203
42	C2	0.706621	0.373845	0.318043	0.403762	0.291984	0.216518	0.177762	0.251709	0.193284	0.212445	0.0870045	0.194708	0.248691	0.243556	0.123367	0.123247	0.119388	0.0404864	0.0457264	0.16929	0.098321	0.14589	0.160673	0.0465784	0.0648826	0.116794	0.120269	0.12076	0.109086	0.144148	0.0613593	0.0839869	0.175113	0.0688216	0.0862478	0.0993142	0.125948	0.0341879	0.135214	0.0899052	0.0922769	0.0397219	0.0963596	0.0514302	0.0735475	0.00743851	0.103284	0.0126352
49	C2	0.748589	0.349079	0.353596	0.53245	0.434585	0.22909	0.234804	0.325885	0.27286	0.248204	0.106524	0.233433	0.357187	0.147482	0.193984	0.151572	0.103062	0.0187496	0.0297214	0.126802	0.0903203	0.177489	0.197849	0.0232718	0.10038	0.0526782	0.062583	0.126141	0.135728	0.183797	0.0557774	0.175955	0.0815773	0.11247	0.0623279	0.175722	0.164878	0.0349552	0.160801	0.10215	0.182071	0.0246737	0.131024	0.0764431	0.0798771	0.00662224	0.101657	0.0159895
50	C2	0.709731	0.354229	0.258488	0.452368	0.427363	0.223377	0.23936	0.239222	0.313895	0.193821	0.0796032	0.13832	0.274586	0.148096	0.212445	0.134654	0.0637646	0.0288211	0.0275339	0.15825	0.0959667	0.128373	0.12862	0.0322825	0.101143	0.0647197	0.056087	0.094931	0.0918588	0.239798	0.0802008	0.202937	0.0698786	0.120261	0.0534034	0.183426	0.103329	0.0384995	0.0943928	0.127294	0.190944	0.0400282	0.124432	0.0515269	0.0607778	0.00796065	0.083721	0.0200428
57	C2	0.724723	0.342255	0.269571	0.527475	0.547249	0.244521	0.29471	0.267869	0.389346	0.226573	0.0972814	0.138121	0.354285	0.112409	0.296931	0.158474	0.0499956	0.0163178	0.0192325	0.128622	0.118641	0.146392	0.147592	0.0204901	0.138055	0.047284	0.0354885	0.076715	0.0954584	0.206615	0.0702175	0.296842	0.0286632	0.169506	0.0484372	0.24666	0.102334	0.039395	0.0943473	0.141766	0.265198	0.0274186	0.136637	0.0530517	0.0760232	0.00873546	0.080398	0.0246309
58	C2	0.673963	0.339563	0.204159	0.417452	0.466145	0.215254	0.276074	0.198783	0.362882	0.179974	0.0728743	0.0868556	0.247124	0.105573	0.258293	0.131853	0.0361972	0.0259477	0.0242519	0.132816	0.0941979	0.106004	0.102475	0.0334655	0.117092	0.0460257	0.0296828	0.0597137	0.0710369	0.257665	0.104853	0.255007	0.023387	0.139281	0.0556164	0.191328	0.0620662	0.0532117	0.0589705	0.175167	0.219207	0.0390733	0.129819	0.0302681	0.0589527	0.0126423	0.0659302	0.0286757
[truncated: 71 more columns]
